# Supplementary material for: Multi-omic, Single-Cell, and Biochemical Profiles of Astronauts Guide Pharmacological Strategies for Returning to Gravity
Source: Cell Rep. Author manuscript; Available in PMC 2022 Sep 5. (PMC9444344; doi:10.1016/j.celrep.2020.108429)
Supplement: 2 [file NIHMS1653534-supplement-2.xlsx]

## Sheet: Supplemental.Table.1
Gene	Target Molecule
ABLIM3	mRNA
AC233755.1-gencode	mRNA
ADA	mRNA
ADGRE1	mRNA
ADGRG3	mRNA
AIM2	mRNA
ALAS2	mRNA
ANXA5	mRNA
AOC2	mRNA
APOBEC3G	mRNA
AQP9	mRNA
ARG1	mRNA
ARL4C	mRNA
ATF6B	mRNA
AURKB	mRNA
AVPR1A	mRNA
AZU1	mRNA
B3GAT1	mRNA
B7-H4	mRNA
BACH2	mRNA
BAX	mRNA
BCL11B	mRNA
BCL2A1	mRNA
BCL2	mRNA
BCL6	mRNA
BIN2	mRNA
BIRC3	mRNA
BLK	mRNA
BLNK	mRNA
BPI	mRNA
BTG1	mRNA
BTG2	mRNA
BTLA	mRNA
C10orf54	mRNA
C1QA	mRNA
C1QB	mRNA
C1orf116	mRNA
CASP5	mRNA
CASS4	mRNA
CAVIN2	mRNA
CBLB	mRNA
CCL19	mRNA
CCL20	mRNA
CCL22	mRNA
CCL2	mRNA
CCL3	mRNA
CCL4	mRNA
CCL5	mRNA
CCND2	mRNA
CCR10	mRNA
CCR1	mRNA
CCR2	mRNA
CCR3	mRNA
CCR5	mRNA
CCR7	mRNA
CCR9	mRNA
CD103	mRNA
CD10	mRNA
CD117	mRNA
CD11a	mRNA
CD11b	mRNA
CD11c	mRNA
CD123	mRNA
CD124	mRNA
CD126	mRNA
CD127	mRNA
CD133	mRNA
CD134	mRNA
CD137	mRNA
CD13	mRNA
CD141	mRNA
CD152	mRNA
CD154	mRNA
CD155	mRNA
CD160	mRNA
CD16	mRNA
CD178	mRNA
CD183	mRNA
CD184	mRNA
CD185	mRNA
CD18	mRNA
CD194	mRNA
CD195	mRNA
CD196	mRNA
CD197	mRNA
CD19	mRNA
CD1A	mRNA
CD1B	mRNA
CD1C	mRNA
CD1a	mRNA
CD1c	mRNA
CD200	mRNA
CD206	mRNA
CD209	mRNA
CD20	mRNA
CD21	mRNA
CD223	mRNA
CD226	mRNA
CD22	mRNA
CD235a-b	mRNA
CD244	mRNA
CD247	mRNA
CD25	mRNA
CD26	mRNA
CD270	mRNA
CD272	mRNA
CD273	mRNA
CD275	mRNA
CD278	mRNA
CD279	mRNA
CD29	mRNA
CD300A	mRNA
CD30	mRNA
CD314	mRNA
CD326	mRNA
CD32	mRNA
CD335	mRNA
CD336	mRNA
CD357	mRNA
CD36	mRNA
CD37	mRNA
CD39	mRNA
CD3D	mRNA
CD3E	mRNA
CD3G	mRNA
CD3	mRNA
CD45RA	mRNA
CD45RO	mRNA
CD45	mRNA
CD48	mRNA
CD49E	mRNA
CD49a	mRNA
CD49b	mRNA
CD49d	mRNA
CD52	mRNA
CD54	mRNA
CD56	mRNA
CD61	mRNA
CD62L	mRNA
CD63	mRNA
CD6	mRNA
CD70	mRNA
CD72	mRNA
CD74	mRNA
CD79A	mRNA
CD79B	mRNA
CD81	mRNA
CD83	mRNA
CD8A	mRNA
CD8B	mRNA
CD8	mRNA
CD90	mRNA
CD94	mRNA
CD95	mRNA
CD98	mRNA
CH17-60O17.5-gencode	mRNA
CHI3L1	mRNA
CHI3L2	mRNA
CLC	mRNA
CLEC10A	mRNA
CLEC4D	mRNA
CLEC4E	mRNA
CLU	mRNA
CMKLR1	mRNA
CMTM2	mRNA
CNOT2	mRNA
CPA3	mRNA
CR2	mRNA
CSF2	mRNA
CST7	mRNA
CTLA4	mRNA
CTSD	mRNA
CTSG	mRNA
CTSW	mRNA
CTTN	mRNA
CX3CR1	mRNA
CXCL10	mRNA
CXCL11	mRNA
CXCL16	mRNA
CXCL1	mRNA
CXCL2	mRNA
CXCL3	mRNA
CXCL5	mRNA
CXCL8	mRNA
CXCL9	mRNA
CXCR1	mRNA
CXCR2	mRNA
CXCR3	mRNA
CXCR4	mRNA
CXCR5	mRNA
CXCR6	mRNA
DDX11L10	mRNA
DEFA3	mRNA
DENND5B	mRNA
DNM3	mRNA
DOCK8	mRNA
DPP4	mRNA
DUSP1	mRNA
DUSP2	mRNA
DUSP4	mRNA
EBF1	mRNA
EGR1	mRNA
EGR3	mRNA
ELANE	mRNA
ENKUR	mRNA
ENTPD1	mRNA
EOMES	mRNA
F13A1	mRNA
F5	mRNA
FAM129C	mRNA
FAM65B	mRNA
FASLG	mRNA
FAS	mRNA
FCER1A	mRNA
FCER1G	mRNA
FCER2	mRNA
FCGR3A	mRNA
FCN1	mRNA
FCRL1	mRNA
FCRL2	mRNA
FLT3	mRNA
FN1	mRNA
FOSB	mRNA
FOSL1	mRNA
FOXO1	mRNA
FOXP1	mRNA
FOXP3	mRNA
FTH1	mRNA
FUT4	mRNA
FYB	mRNA
FYN	mRNA
GAB2	mRNA
GAPDH	mRNA
GFI1B	mRNA
GIMAP2	mRNA
GIMAP5	mRNA
GNAI2	mRNA
GNAZ	mRNA
GNG11	mRNA
GNLY	mRNA
GZMA	mRNA
GZMB	mRNA
GZMH	mRNA
GZMK	mRNA
HAVCR2	mRNA
HCAR2	mRNA
HLA-ABC	mRNA
HLA-A	mRNA
HLA-DMA	mRNA
HLA-DPA1	mRNA
HLA-DQB1	mRNA
HLA-DRA	mRNA
HMMR	mRNA
ICAM1	mRNA
ICOS	mRNA
IER3	mRNA
IFITM2	mRNA
IFITM3	mRNA
IFNGR1	mRNA
IFNG	mRNA
IGBP1	mRNA
IGHA1-secreted	mRNA
IGHD-membrane	mRNA
IGHG1-membrane	mRNA
IGHG1-secreted	mRNA
IGHG2-secreted	mRNA
IGHG3-secreted	mRNA
IGHM-membrane	mRNA
IGHM-secreted	mRNA
IGKC	mRNA
IGLC1	mRNA
IGLC2	mRNA
IGLC3	mRNA
IGLL5	mRNA
IKZF1	mRNA
IKZF2	mRNA
IL-21R	mRNA
IL12A	mRNA
IL12RB1	mRNA
IL12RB2	mRNA
IL15RA	mRNA
IL15	mRNA
IL18R1	mRNA
IL18RAP	mRNA
IL18	mRNA
IL1B	mRNA
IL1R2	mRNA
IL1RN	mRNA
IL23R	mRNA
IL2RA	mRNA
IL2RB	mRNA
IL32	mRNA
IL3RA	mRNA
IL4R	mRNA
IL6	mRNA
IL7R	mRNA
IRF4	mRNA
IRF8	mRNA
ITGA4	mRNA
ITGAE	mRNA
ITGAM	mRNA
ITGAX	mRNA
ITGB2	mRNA
ITGB3	mRNA
IgD	mRNA
IgG	mRNA
JCHAIN	mRNA
JUNB	mRNA
JUN	mRNA
KCNE3	mRNA
KDELR1	mRNA
KIAA0101	mRNA
KIR2DL1	mRNA
KIT	mRNA
KLHL14	mRNA
KLRB1	mRNA
KLRC1	mRNA
KLRC3	mRNA
KLRC4	mRNA
KLRF1	mRNA
KLRG1	mRNA
KLRK1	mRNA
LAG3	mRNA
LAIR2	mRNA
LAMP1	mRNA
LAMP3	mRNA
LAP3	mRNA
LAT2	mRNA
LAT	mRNA
LCK	mRNA
LEF1	mRNA
LGALS1	mRNA
LGALS3	mRNA
LGALS9	mRNA
LIF	mRNA
LILRB4	mRNA
LIPA	mRNA
LRRC32	mRNA
LTA	mRNA
LTB	mRNA
LY6G6F	mRNA
LY86	mRNA
LYN	mRNA
MANSC1	mRNA
MAP1A	mRNA
MCM2	mRNA
MCM4	mRNA
MGST1	mRNA
MITF	mRNA
MKI67	mRNA
MMD	mRNA
MME	mRNA
MMP9	mRNA
MPIG6B	mRNA
MS4A1	mRNA
MYC	mRNA
MYLK	mRNA
MYZAP	mRNA
MZB1	mRNA
NAMPT	mRNA
NCAM1	mRNA
NCR3	mRNA
NINJ2	mRNA
NKG7	mRNA
NRP1	mRNA
NT5E	mRNA
P2RX5	mRNA
PASK	mRNA
PAX5	mRNA
PCNA	mRNA
PCSK6	mRNA
PDIA4	mRNA
PDIA6	mRNA
PEAR1	mRNA
PI3	mRNA
PIK3AP1	mRNA
PIK3IP1	mRNA
POU2AF1	mRNA
PRF1	mRNA
PRKAR2B	mRNA
PSEN1	mRNA
PTGDR2	mRNA
PTGS2	mRNA
PTPRC	mRNA
PTTG2	mRNA
QPCT	mRNA
RAB36	mRNA
RASGRF2	mRNA
REM2	mRNA
RGS10	mRNA
RGS1	mRNA
RNASE2	mRNA
RNASE6	mRNA
RORA	mRNA
RORC	mRNA
RPN2	mRNA
RUNX3	mRNA
S100A10	mRNA
S100A12	mRNA
S100A9	mRNA
SELL	mRNA
SELPLG	mRNA
SLC25A37	mRNA
SLC7A7	mRNA
SNCA	mRNA
SNX22	mRNA
SPARC	mRNA
SPP1	mRNA
STAT1	mRNA
STAT3	mRNA
STAT4	mRNA
STAT5A	mRNA
STAT6	mRNA
TARP-refseq	mRNA
TBX21	mRNA
TCF4	mRNA
TCF7	mRNA
TCL1A	mRNA
TCRab	mRNA
TCRgd	mRNA
TGFB1	mRNA
TGFB3	mRNA
TGFBI	mRNA
THBD	mRNA
THBS1	mRNA
TIAF1	mRNA
TIGIT	mRNA
TLR2	mRNA
TLR7	mRNA
TLR8	mRNA
TLR9	mRNA
TMEM158	mRNA
TMEM97	mRNA
TNFRSF13B	mRNA
TNFRSF13C	mRNA
TNFRSF17	mRNA
TNFRSF25	mRNA
TNFRSF4	mRNA
TNFRSF8	mRNA
TNFRSF9	mRNA
TNFSF10	mRNA
TNFSF13B	mRNA
TNFSF13	mRNA
TNFSF14	mRNA
TNFSF8	mRNA
TNF	mRNA
TOP2A	mRNA
TPSAB1	mRNA
TRAC	mRNA
TRAT1	mRNA
TRBC2	mRNA
TRDC	mRNA
TREM1	mRNA
TRIB2	mRNA
TSPAN32	mRNA
TSPAN9	mRNA
TUBB1	mRNA
TXK	mRNA
TXNDC5	mRNA
TYMS	mRNA
Tim3	mRNA
UBE2C	mRNA
VEGFA	mRNA
VMO1	mRNA
VNN2	mRNA
VPREB3	mRNA
VPS28	mRNA
VSIG4	mRNA
XBP1	mRNA
XPO6	mRNA
YBX3	mRNA
ZAP70	mRNA
ZBTB16	mRNA
ZDHHC18	mRNA
ZNF683	mRNA
ADAMTS2	mRNA
BMP6	mRNA
C2orf88	mRNA
CD14	mRNA
CD163	mRNA
CD24	mRNA
CD274	mRNA
CD27	mRNA
CD28	mRNA
CD2	mRNA
CD2.1	mRNA
CD33	mRNA
CD34	mRNA
CD38	mRNA
CD40	mRNA
CD44	mRNA
CD4	mRNA
CD5	mRNA
CD69	mRNA
CD7	mRNA
CD80	mRNA
CD86	mRNA
CD9	mRNA
PRDM1	mRNA
SH3BGRL2	mRNA
TRPC6	mRNA
B7-H4-pAbO	pAbO
CD103-pAbO	pAbO
CD10-pAbO	pAbO
CD117-pAbO	pAbO
CD11a-pAbO	pAbO
CD11b-pAbO	pAbO
CD11c-pAbO	pAbO
CD123-pAbO	pAbO
CD124-pAbO	pAbO
CD126-pAbO	pAbO
CD127-pAbO	pAbO
CD133-pAbO	pAbO
CD134-pAbO	pAbO
CD137-pAbO	pAbO
CD13-pAbO	pAbO
CD141-pAbO	pAbO
CD14-pAbO	pAbO
CD152-pAbO	pAbO
CD154-pAbO	pAbO
CD155-pAbO	pAbO
CD163-pAbO	pAbO
CD16-pAbO	pAbO
CD178-pAbO	pAbO
CD183-pAbO	pAbO
CD184-pAbO	pAbO
CD185-pAbO	pAbO
CD18-pAbO	pAbO
CD194-pAbO	pAbO
CD195-pAbO	pAbO
CD196-pAbO	pAbO
CD197-pAbO	pAbO
CD19-pAbO	pAbO
CD1a-pAbO	pAbO
CD1c-pAbO	pAbO
CD206-pAbO	pAbO
CD20-pAbO	pAbO
CD21-pAbO	pAbO
CD223-pAbO	pAbO
CD226-pAbO	pAbO
CD235a-b-pAbO	pAbO
CD24-pAbO	pAbO
CD25-pAbO	pAbO
CD26-pAbO	pAbO
CD270-pAbO	pAbO
CD272-pAbO	pAbO
CD273-pAbO	pAbO
CD274-pAbO	pAbO
CD275-pAbO	pAbO
CD278-pAbO	pAbO
CD279-pAbO	pAbO
CD27-pAbO	pAbO
CD28-pAbO	pAbO
CD29-pAbO	pAbO
CD2-pAbO	pAbO
CD30-pAbO	pAbO
CD314-pAbO	pAbO
CD326-pAbO	pAbO
CD32-pAbO	pAbO
CD335-pAbO	pAbO
CD336-pAbO	pAbO
CD33-pAbO	pAbO
CD34-pAbO	pAbO
CD357-pAbO	pAbO
CD38-pAbO	pAbO
CD39-pAbO	pAbO
CD3-pAbO	pAbO
CD40-pAbO	pAbO
CD44-pAbO	pAbO
CD45RA-pAbO	pAbO
CD45RO-pAbO	pAbO
CD45-pAbO	pAbO
CD49E-pAbO	pAbO
CD49a-pAbO	pAbO
CD49b-pAbO	pAbO
CD49d-pAbO	pAbO
CD4-pAbO	pAbO
CD54-pAbO	pAbO
CD56-pAbO	pAbO
CD5-pAbO	pAbO
CD61-pAbO	pAbO
CD62L-pAbO	pAbO
CD69-pAbO	pAbO
CD7-pAbO	pAbO
CD80-pAbO	pAbO
CD81-pAbO	pAbO
CD83-pAbO	pAbO
CD86-pAbO	pAbO
CD8-pAbO	pAbO
CD90-pAbO	pAbO
CD94-pAbO	pAbO
CD95-pAbO	pAbO
CD98-pAbO	pAbO
CD9-pAbO	pAbO
HLA-ABC-pAbO	pAbO
IL-21R-pAbO	pAbO
IgD-pAbO	pAbO
IgG-pAbO	pAbO
TCRab-pAbO	pAbO
TCRgd-pAbO	pAbO
Tim3-pAbO	pAbO
